# Supplementary material for: Novel De Novo RALA Missense Variants Expand the Genotype Spectrum of Hiatt‐Neu‐Cooper Neurodevelopmental Syndrome
Source: Mol Genet Genomic Med. 2025 Feb 7;13(2):e70072. doi: 10.1002/mgg3.70072 (PMC11803908; doi:10.1002/mgg3.70072)
Supplement: Supplementary file 2 — Data S2: [file MGG3-13-e70072-s001.xlsx]

## Sheet: Foglio1
#Uploaded_variation	Location	Allele	Consequence	IMPACT	SYMBOL	Gene	Feature_type	Feature	BIOTYPE	EXON	INTRON	HGVSc	HGVSp	cDNA_position	CDS_position	Protein_position	Amino_acids	Codons	Existing_variation	REF_ALLELE	UPLOADED_ALLELE	DISTANCE	STRAND	FLAGS	SYMBOL_SOURCE	HGNC_ID	MANE_SELECT	MANE_PLUS_CLINICAL	TSL	APPRIS	SIFT	PolyPhen	AF	CLIN_SIG	SOMATIC	PHENO	PUBMED	MOTIF_NAME	MOTIF_POS	HIGH_INF_POS	MOTIF_SCORE_CHANGE	TRANSCRIPTION_FACTORS	CADD_PHRED	CADD_RAW	SpliceAI_pred_DP_AG	SpliceAI_pred_DP_AL	SpliceAI_pred_DP_DG	SpliceAI_pred_DP_DL	SpliceAI_pred_DS_AG
7_39686740_G/T	7:39686740-39686740	T	missense_variant	MODERATE	RALA	ENSG00000006451	Transcript	ENST00000005257.7	protein_coding	02/05	-	-	-	364	73	25	V/L	Gtg/Ttg	rs1554297905,COSV50049211	G	G/T	-	1	-	HGNC	HGNC:9839	NM_005402.4	-	1	P1	deleterious_low_confidence(0.01)	-	-	pathogenic	0.1	1.1	11701921,30761613,15980073,30500825,15950903	-	-	-	-	-	27.6	4078387	13	-23	-16	41	0.00
7_39690484_G/A	7:39690484-39690484	A	missense_variant	MODERATE	RALA	ENSG00000006451	Transcript	ENST00000005257.7	protein_coding	03/05	-	-	-	508	217	73	E/K	Gag/Aag	-	G	G/A	-	1	-	HGNC	HGNC:9839	NM_005402.4	-	1	P1	deleterious_low_confidence(0)	-	-	-	-	-	-	-	-	-	-	-	25.5	3722829	3	38	26	-5	0.00
[truncated: 5 more columns]
